# Supplementary material for: Glaresishespericula sp. n. from the Cape Verde Islands (Coleoptera, Scarabaeoidea, Glaresidae)
Source: Zookeys. 2018 Oct 23;(792):91–7. doi: 10.3897/zookeys.792.28870 (PMC6207630; doi:10.3897/zookeys.792.28870)
Supplement: XML Treatment for Glaresis hespericula [file zookeys.792.28870-treatment1.xml]

<!DOCTYPE tp:taxon-treatment
  PUBLIC "-//TaxonX//DTD Taxonomic Treatment Publishing DTD v0 20100105//EN" "tax-treatment-NSO.dtd">
<tp:taxon-treatment xmlns:tp="http://www.plazi.org/taxpub"><tp:treatment-meta><kwd-group><label>Taxon classification</label><kwd><named-content xmlns:xlink="http://www.w3.org/1999/xlink" content-type="kingdom">Animalia</named-content></kwd><kwd><named-content xmlns:xlink="http://www.w3.org/1999/xlink" content-type="order">Coleoptera</named-content></kwd><kwd><named-content xmlns:xlink="http://www.w3.org/1999/xlink" content-type="family">Glaresidae</named-content></kwd></kwd-group><mixed-citation publication-type="journal"><person-group><name><surname>Král</surname><given-names>David</given-names></name><name><surname>Hrůzová</surname><given-names>Lucie</given-names></name></person-group><article-title><italic><tp:taxon-name><tp:taxon-name-part taxon-name-part-type="genus" reg="Glaresis">Glaresis</tp:taxon-name-part><tp:taxon-name-part taxon-name-part-type="species" reg="hespericula">hespericula</tp:taxon-name-part></tp:taxon-name></italic> sp. n. from the Cape Verde Islands (<tp:taxon-name><tp:taxon-name-part taxon-name-part-type="order">Coleoptera</tp:taxon-name-part></tp:taxon-name>, <tp:taxon-name><tp:taxon-name-part taxon-name-part-type="superfamily">Scarabaeoidea</tp:taxon-name-part></tp:taxon-name>, <tp:taxon-name><tp:taxon-name-part taxon-name-part-type="family">Glaresidae</tp:taxon-name-part></tp:taxon-name>)</article-title><source>Zookeys</source><day>23</day><month>10</month><year>2018</year><volume>2018</volume><issue>792</issue><fpage>91</fpage><lpage>97</lpage><pub-id pub-id-type="doi">10.3897/zookeys.792.28870</pub-id></mixed-citation></tp:treatment-meta><tp:nomenclature><tp:taxon-name>
            <tp:taxon-name-part taxon-name-part-type="genus" reg="Glaresis">Glaresis</tp:taxon-name-part>
            <tp:taxon-name-part taxon-name-part-type="species" reg="hespericula">hespericula</tp:taxon-name-part>
            <object-id xmlns:xlink="http://www.w3.org/1999/xlink" content-type="zoobank" xlink:type="simple">http://zoobank.org/27201324-EB3E-4B2A-902E-C26F7DBC94A9</object-id>
          </tp:taxon-name><tp:taxon-status xmlns:xlink="http://www.w3.org/1999/xlink" xlink:type="simple">sp. n.</tp:taxon-status><xref ref-type="fig" rid="F1">Figures 1–10</xref></tp:nomenclature><tp:treatment-sec sec-type="type locality" id="SECID0EFGAC"><title>Type locality.</title><p>Cape Verde, Boa Vista Island, 10 km S of Sal Rei, near Praia de Chavez <named-content xmlns:xlink="http://www.w3.org/1999/xlink" content-type="dwc:verbatimCoordinates" xlink:type="simple"><named-content content-type="geo-json" specific-use="{&#34;type&#34;:&#34;Point&#34;,&#34;coordinates&#34;:[-22.910000,16.120000]}" id="NCID0EOGAC" xlink:type="simple">16.12°N 22.91°W</named-content></named-content>, [ca. 7 m a. s. l.].</p></tp:treatment-sec><tp:treatment-sec sec-type="type material" id="SECID0ETGAC"><title>Type material.</title><p>Holotype (♂) and paratype (♀), “CAPE VERDE Boa Vista | Isl., 10 km S of Sal Rei, N | <named-content xmlns:xlink="http://www.w3.org/1999/xlink" content-type="dwc:verbatimCoordinates" xlink:type="simple"><named-content content-type="geo-json" specific-use="{&#34;type&#34;:&#34;Point&#34;,&#34;coordinates&#34;:[-23.516667,16.200000]}" id="NCID0E3GAC" xlink:type="simple">16°12' W22°91'</named-content></named-content>; near Praia | de Chavez, 28.-29.x.2015, | on light, V. Novák lgt.”</p></tp:treatment-sec><tp:treatment-sec sec-type="description" id="SECID0EBHAC"><title>Description of male holotype.</title><p><italic>Body</italic> robust, strongly convex, weakly widened posteriad, brownish yellow coloured, weakly shining, macrosetation pale (Figs <xref ref-type="fig" rid="F1">1</xref>, <xref ref-type="fig" rid="F1">2</xref>).</p><!--PageBreak--><p><italic>Head</italic> (Figs <xref ref-type="fig" rid="F1">1</xref>, <xref ref-type="fig" rid="F1">4</xref>) surface finely rugose, semialutaceous. Mandibles robust, with strong lateral prominence, external margins sinuate. Anterior margin of clypeus shallowly sinuate, distinctly upturned, smooth, lateral angles rounded; lateral margin shallowly sinuate; posterior angles acutely angular. Surface of frons and clypeus covered with sparsely, <!--PageBreak-->irregularly spaced, shiny tubercles, some of them bearing stout, semi-erect macrosetae. Genae transversal, lateral margin rounded, smooth and bare. Epistomal grooves distinct. Occiput with irregularly spaced tubercles, tubercles somewhat smaller than on clypeus and frons. Each tubercle bearing very short, indistinguishable macroseta.</p><p><italic>Pronotum</italic> (Figure. 1) transverse, moderately convex, pronotal grooves absent, medial longitudinal groove shallow; margins not bordered; anterolateral, lateral and basal margins serrate and with row of approximately clavate macrosetae, posterior corners rectangular; surface covered with densely almost regularly longitudinal carinae, each carina bearing thick, recumbent macroseta.</p><p><italic>Scutellar</italic> plate small, almost triangular, alutaceous, smooth, and bare.</p><p><italic>Elytra</italic> (Figs <xref ref-type="fig" rid="F1">1</xref>, <xref ref-type="fig" rid="F1">6</xref>) strongly convex, with ten striae and ten intervals; each stria with a row of coarse, simple punctures; intervals 1–7 and 10 remarkably costate, 8, 9 flat, all bearing a row of short, simple to weakly clavate, erect macrosetae.</p><p>Macropterous.</p><p><italic>Pygidium</italic> weakly shining, scabrous.</p><p><italic>Ventral surface</italic> (Figs <xref ref-type="fig" rid="F1">2</xref>, <xref ref-type="fig" rid="F1">5</xref>) alutaceous, abdominal ventrites covered with sparse fine macrosetae. Metaventral plate flat, bare and smooth, bearing row of stout macrosetae all around and with darkened translucent, longitudinal endocarina basally. Metaventral oblique grooves absent (Figure <xref ref-type="fig" rid="F1">5</xref>).</p><p><italic>Legs</italic>. Posterior-superior margin of metafemora with blunt, broadly triangular teeth, anterior-superior margin of metafemora with a row of long macrosetae (Figs <xref ref-type="fig" rid="F1">9–10</xref>). Protibia distinctly tridentate (Figs <xref ref-type="fig" rid="F1">1</xref>, <xref ref-type="fig" rid="F1">2</xref>). Mesotibia (Figs <xref ref-type="fig" rid="F1">7</xref>, <xref ref-type="fig" rid="F1">8</xref>) long, nearly straight, with prominent median projection situated approximately in middle of length of mesotibia, distal part of outer edge broadly, shallowly emarginate, bearing nine short, stout spines; basal external tooth of mesotibia slightly emarginate basally. Metatibia (Figs <xref ref-type="fig" rid="F1">9</xref>, <xref ref-type="fig" rid="F1">10</xref>) broadly triangular, outer margin irregularly serrate, with faint median projection and faint median ridge, strongly macrosetaceous; row of four spine-bearing tubercles extending from base to apex medially; inner margin smooth, macrosetaceous; apex of metatibia with outer horseshoe shaped portion sub-equal than inner spur-bearing portion; inner margin of the horseshoe portion with a row of contiguous short macrosetae.</p><p><italic>Male external genitalia</italic> (Figure <xref ref-type="fig" rid="F1">3</xref>). Aedeagus with parameres distinctly longer than phallobasis; parameres sclerotized in whole length, lateral margin regularly arcuate to almost regularly rounded tips; phallus sclerotised, sides straight, weakly divergent anteriad.</p><fig id="F1" position="float" orientation="portrait"><label>Figures 1–10.</label><caption><p><italic><tp:taxon-name><tp:taxon-name-part taxon-name-part-type="genus" reg="Glaresis">Glaresis</tp:taxon-name-part><tp:taxon-name-part taxon-name-part-type="species" reg="hespericula">hespericula</tp:taxon-name-part></tp:taxon-name></italic> sp. n. <bold>1</bold> habitus, holotype, ♂, dorsal view <bold>2</bold> habitus, paratype, ♀, ventral view <bold>3</bold> aedeagus, dorsal view <bold>4</bold> head, dorsal view <bold>5</bold> meso-metaventral area, ventral view <bold>6</bold> detail of left elytron, dorsal view <bold>7, 8</bold> – left middle leg (<bold>7</bold> dorsal view, <bold>8</bold> ventral view) <bold>9, 10</bold> right hind leg (<bold>9</bold> dorsal view, <bold>10</bold> ventral view). Not to scale.</p></caption><graphic xmlns:xlink="http://www.w3.org/1999/xlink" xlink:href="zookeys-792-091-g001.jpg" position="float" orientation="portrait" xlink:type="simple" id="oo_237373.jpg"/></fig></tp:treatment-sec><tp:treatment-sec sec-type="Sexual dimorphism and variability" id="SECID0EBMAC"><title>Sexual dimorphism and variability.</title><p>Female paratype differs from male by body indistinctly broader posteriad (Figure <xref ref-type="fig" rid="F1">2</xref>) and by row of ten spines on outer edge of distal part of mesotibia.</p></tp:treatment-sec><tp:treatment-sec sec-type="description" id="SECID0ELMAC"><title>Measurements.</title><p>Total body length: 4.0–4.3 mm (holotype 4.2 mm; paratype 4.3 mm).</p></tp:treatment-sec><tp:treatment-sec sec-type="Differential diagnosis" id="SECID0EQMAC"><title>Differential diagnosis.</title><p>The new species is similar to <italic><tp:taxon-name><tp:taxon-name-part taxon-name-part-type="genus" reg="Glaresis">Glaresis</tp:taxon-name-part><tp:taxon-name-part taxon-name-part-type="species" reg="walzlae">walzlae</tp:taxon-name-part></tp:taxon-name></italic> Scholtz, 1983, described from Sudan, mainly in having the following characters: absence of the pronotal grooves beside the medial longitudinal groove (Figure <xref ref-type="fig" rid="F1">1</xref>), absence of the metaventral oblique grooves (Figure <xref ref-type="fig" rid="F1">5</xref>), protibia with three prominent teeth (Figs <xref ref-type="fig" rid="F1">1</xref>, <!--PageBreak-->2), and smooth anteior clypeal margin (Figs <xref ref-type="fig" rid="F1">1</xref>, <xref ref-type="fig" rid="F1">4</xref>); for more details see also <xref ref-type="bibr" rid="B16">Petrovitz (1968)</xref> and <xref ref-type="bibr" rid="B18">Scholtz (1983)</xref>. From this species, <italic><tp:taxon-name><tp:taxon-name-part taxon-name-part-type="genus" reg="Glaresis">Glaresis</tp:taxon-name-part><tp:taxon-name-part taxon-name-part-type="species" reg="hespericula">hespericula</tp:taxon-name-part></tp:taxon-name></italic> sp. n. clearly differs in the following characters:</p><p>– mesotibia with prominent median projection situated approximately in middle of length of mesotibia (Figs <xref ref-type="fig" rid="F1">1</xref>, <xref ref-type="fig" rid="F1">2</xref>, <xref ref-type="fig" rid="F1">7</xref>, <xref ref-type="fig" rid="F1">8</xref>) (mesotibia with small median projection situated before middle of length of metatibia in <italic><tp:taxon-name><tp:taxon-name-part taxon-name-part-type="genus" reg="Glaresis">G.</tp:taxon-name-part><tp:taxon-name-part taxon-name-part-type="species" reg="walzlae">walzlae</tp:taxon-name-part></tp:taxon-name></italic> (<xref ref-type="bibr" rid="B18">Scholtz 1983</xref>: fig. 8));</p><p>– distal part of outer edge of mesotibia broadly, shallowly emarginate, with row of 9–10 spines (Figs <xref ref-type="fig" rid="F1">1</xref>, <xref ref-type="fig" rid="F1">2</xref>, <xref ref-type="fig" rid="F1">7</xref>, <xref ref-type="fig" rid="F1">8</xref>) (distal part of outer edgr of mesotibia straight, with row of 7–9 spines (<xref ref-type="bibr" rid="B18">Scholtz 1983</xref>: fig. 8));</p><p>– metatibia with faint median projection on outer margin, with faint median ridge (Figs <xref ref-type="fig" rid="F1">1</xref>, <xref ref-type="fig" rid="F1">2</xref>, <xref ref-type="fig" rid="F1">9</xref>, <xref ref-type="fig" rid="F1">10</xref>) (metatibia with prominent median projection on outer margin, with distinct median ridge (<xref ref-type="bibr" rid="B18">Scholtz 1983</xref>: fig. 19)).</p></tp:treatment-sec><tp:treatment-sec sec-type="Collecting events" id="SECID0EYAAE"><title>Collecting events.</title><p>The material was collected on sand dunes using a light trap approximately between 7–9 p.m., the temperature was around 24 °C and two days before it rained very strongly.</p></tp:treatment-sec><tp:treatment-sec sec-type="etymology" id="SECID0E4AAE"><title>Etymology.</title><p><italic><tp:taxon-name><tp:taxon-name-part taxon-name-part-type="genus" reg="Hespericula">Hespericula</tp:taxon-name-part></tp:taxon-name></italic> means a small, yet juvenile hesperid; noun in apposition.</p></tp:treatment-sec><tp:treatment-sec sec-type="distribution" id="SECID0EKBAE"><title>Distribution.</title><p>So far known only from the Boa Vista Island, the Cape Verde Islands.</p></tp:treatment-sec><ref-list><ref id="B16"><mixed-citation xmlns:xlink="http://www.w3.org/1999/xlink" xlink:type="simple"><person-group><name name-style="western"><surname>Petrovitz</surname><given-names>R</given-names></name></person-group> (<year>1968</year>) <article-title>Die Afrikanischen Arten der Gattung <italic><tp:taxon-name><tp:taxon-name-part taxon-name-part-type="genus">Glaresis</tp:taxon-name-part></tp:taxon-name></italic> Erichson nebst einer mit dieser nahe verwandten neuen Gattung. Entomologische Arbeiten aus dem Museum G.</article-title><source>Frey</source><volume>19</volume>: <fpage>257</fpage>–<lpage>271</lpage>.</mixed-citation></ref><ref id="B18"><mixed-citation xmlns:xlink="http://www.w3.org/1999/xlink" xlink:type="simple"><person-group><name name-style="western"><surname>Scholtz</surname><given-names>CH</given-names></name></person-group> (<year>1983</year>) <article-title>A review of the genus <italic><tp:taxon-name><tp:taxon-name-part taxon-name-part-type="genus">Glaresis</tp:taxon-name-part></tp:taxon-name></italic> Erichson (Coleoptear: <tp:taxon-name><tp:taxon-name-part taxon-name-part-type="family">Trogidae</tp:taxon-name-part></tp:taxon-name>) of subsaharan Africa.</article-title><source>Journal of the Entomological Society of Southern Africa</source><volume>46</volume>: <fpage>209</fpage>–<lpage>225</lpage>.</mixed-citation></ref></ref-list></tp:taxon-treatment>
